# Supplementary material for: Long Term Assessment of Anti-SARS-CoV-2 Immunogenicity after mRNA Vaccine in Persons Living with HIV
Source: Vaccines (Basel). 2023 Nov 22;11(12):1739. doi: 10.3390/vaccines11121739 (PMC10747871; doi:10.3390/vaccines11121739)
Supplement: Supplementary file 1 [file vaccines-11-01739-s001.zip]

Archive with 1 entries (1 files):
- vaccines-2674177-supplementary.pdf
